# Supplementary material for: Analysis of the Necrosis-Inducing Components of the Venom of Naja atra and Assessment of the Neutralization Ability of Freeze-Dried Antivenom
Source: Toxins (Basel). 2021 Sep 2;13(9):619. doi: 10.3390/toxins13090619 (PMC8473173; doi:10.3390/toxins13090619)
Supplement: Supplementary file 1 [file toxins-13-00619-s001.zip]

Archive with 1 entries (1 files):
- toxins-1328604-supplementary.pdf
